# Supplementary material for: Ancient coexistence of norepinephrine, tyramine, and octopamine signaling in bilaterians
Source: BMC Biol. 2017 Jan 30;15:6. doi: 10.1186/s12915-016-0341-7 (PMC5282848; doi:10.1186/s12915-016-0341-7)
Supplement: Additional file 11: — Maximum likelihood tree of octopamine, tyramine, and adrenergic α receptors, in nexus format. (NEXUS 37 kb) [file 12915_2016_341_MOESM11_ESM.nexus]

#NEXUS
begin taxa;
	dimensions ntax=355;
	taxlabels
	'AAA35496.1_Homo_sapiens_AA1A'
	'AAC17442.1_Drosophila_melanogaster_Oa'
	'AAP93817.1_Periplaneta_americana_Oa'
	'ABY71758.1_Macrobrachium_rosenbergii'
	ADRA2_CARAU_Carassius
	'AEO17899.1_Drosophila_melanogaster'
	'AF117654.1_Aplysia_kurodai_Ob'
	'AFC88980.1_Rhipicephalus_microplus'
	'AHN85842.1_Nicrophorus_vespilloides'
	'AHN85844.1_Nicrophorus_vespilloides'
	'AHN85846.1_Nicrophorus_vespilloides'
	'AJF34871.1_Culex_quinquefasciatus'
	'AKQ63052.1_Platynereis_dumerilii_T1'
	'ALM55746.1_Sitophilus_oryzae'
	'ALR88680.1_Saccoglossus_AA1-1'
	'APC23842.1_Platynereis_AA1'
	'APC23843.1_Platynereis_AA2'
	'AY055377.1_Spisula_solidissima_Ob'
	'BAM15635.1_Gryllus_bimaculatus'
	'CAA06539.1_Myxine_glutinosa'
	'CAA06540.1_Petromyzon_marinus'
	'CAA06541.1_Petromyzon_marinus'
	'CAA64865.1_Bombyx_mori_T1'
	'CAD67999.1_Apis_mellifera_Oa'
	'CAL36658.1_Branchiostoma_floridae'
	CAL36767_Branchiostoma
	'CAQ48240.1_Periplaneta_americana_T1'
	CDQ72256_Oncorhynchus
	CDQ73934_Oncorhynchus
	CDQ85392_Oncorhynchus
	CDQ90138_Oncorhynchus
	'DAA64505.1_Tribolium_castaneum'
	'EF490687.1_Rhipicephalus_microplus_T1'
	EFX64650_Daphnia
	EFX76926_Daphnia
	'EFX87996.1_Daphnia_pulex'
	'EGK96547.1_Anopheles_gambiae_Oa'
	'EHJ74631.1_Danaus_plexippus'
	'ELT86969.1_Capitella_teleta'
	'ELT94407.1_Capitella_teleta'
	'ELU14919.1_Capitella_teleta'
	ERE78076
	'ERL83362.1_Dendroctonus_ponderosae'
	'ERL88449.1_Dendroctonus_ponderosae'
	'ETN58983.1_Anopheles_darlingi'
	'ETN64509.1_Anopheles_darlingi'
	'ETN64745.1_Anopheles_darlingi'
	'FC563777.1_Lottia_gigantea'
	'GU074418.1_Balanus_improvisus_Oa'
	'GU074419.1_Balanus_improvisus_Ob'
	'GU074420.1_Balanus_improvisus_Ob'
	'GU074421.1_Balanus_improvisus_Ob'
	'GU074422.1_Balanus_improvisus_Ob'
	'HF548211.1_Apis_mellifera_Ob'
	'HF548212.1_Apis_mellifera_Ob'
	'JN620367.1_Chilo_suppressalis_Ob'
	'KDR16544.1_Zootermopsis_nevadensis'
	'KDR16545.1_Zootermopsis_nevadensis'
	'KDR18992.1_Zootermopsis_nevadensis'
	'KF460458.1_Chilo_suppressalis_Oa'
	'KFB41294.1_Anopheles_sinensis'
	'KFB51134.1_Anopheles_sinensis'
	'KNC22325.1_Lucilia_cuprina'
	'KNC22330.1_Lucilia_cuprina'
	'KNC24708.1_Lucilia_cuprina'
	'KNC25005.1_Lucilia_cuprina'
	'KNC25006.1_Lucilia_cuprina'
	'KOB71731.1_Operophtera_brumata'
	'KOC70478.1_Habropoda_laboriosa'
	'KOX76145.1_Melipona_quadrifasciata'
	KPP58190_beta-2-adrenergic
	KPP77020_Scleropages
	KTF87842_Cyprinus
	KTG31243_Cyprinus
	KTG32062_Cyprinus
	KU530199_Platynereis_dumerilii_Oa
	KU715093_Platynereis_dumerilii_T2
	KU886229_Platynereis_dumerilii
	'Msti_m.14301'
	'Msti_m.20273'
	'Msti_m.21331'
	'Msti_m.21580'
	'Msti_m.23488'
	'Msti_m.26298'
	'Msti_m.26958'
	'NP_000675.1_Homo_sapiens'
	'NP_001024335.1_Caenorhabitis_elegans_T1'
	NP_001085791_Xenopus
	'NP_001155849.1_Nasonia_vitripennis'
	'NP_001164311.1_Tribolium_castaneum'
	'NP_001280505.1_Tribolium_castaneum'
	'NP_001280514.1_Tribolium_castaneum'
	'NP_001280520.1_Tribolium_castaneum'
	Priapulus_AA2a
	'Q25321.1_Locusta_migratoria_T1'
	'Q4LBB9.2_Drosophila_melanogaster_Ob'
	'U62771.1_Lymnaea_stagnalis_Oa'
	'XM_013530280.1_Lingula_anatina'
	'XP_001359694.4_Drosophila_pseudoobscura_pseudoobscura'
	'XP_001648244.2_Aedes_aegypti'
	'XP_001863342.1_Culex_quinquefasciatus'
	'XP_001866051.1_Culex'
	'XP_001869401.1_Culex_quinquefasciatus'
	'XP_001944003.2_octopamine'
	'XP_001947781.1_Acyrthosiphon_pisum'
	'XP_001948521.2_Acyrthosiphon_pisum'
	'XP_001954230.1_Drosophila_ananassae'
	'XP_001994470.1_Drosophila_grimshawi'
	'XP_001998427.2_Drosophila_mojavensis'
	'XP_001998428.2_Drosophila_mojavensis'
	'XP_002068046.2_Drosophila_willistoni'
	'XP_002096110.1_Drosophila_yakuba'
	'XP_002096452.2_Drosophila_yakuba'
	'XP_002122923.1_Ciona_intestinalis_beta-2_adrenergic'
	'XP_002404998.1_Ixodes'
	'XP_002405023.1_Ixodes'
	'XP_002415939.1_Ixodes_scapularis'
	'XP_002422997.1_Pediculus_humanus_corporis'
	'XP_002426131.1_Pediculus_humanus_corporis'
	'XP_002429476.1_Pediculus_humanus_corporis'
	'XP_002429940.1_Pediculus_humanus_corporis'
	XP_002595000_Branchiostoma
	'XP_002595699.1_Branchiostoma'
	'XP_002601117.1_Branchiostoma'
	'XP_002605760.1'
	XP_002605761_Branchiostoma
	'XP_002606172.1_Branchiostoma'
	XP_002663705_Danio
	'XP_002733926.1_Saccoglossus_kowalevskii_Ob'
	'XP_002734062.1_Saccoglossus_kowalevskii_T2A'
	'XP_002734932.1_Saccoglossus_kowalevskii_AA2'
	'XP_002742354.2_Saccoglossus_T1-2'
	XP_002933012_Xenopus
	XP_003217630_Anolis
	'XP_003436743.1_Anopheles'
	XP_003726237_Strongylocentrotus
	'XP_003742827.1_5HTR_2B_Metaseiulus'
	XP_003748403_Metaseiulus
	XP_003782039_Otolemur
	XP_004073575_Oryzias
	'XP_004529353.2_Ceratitis_capitata'
	'XP_004529355.2_Ceratitis_capitata'
	'XP_004529356.1_Ceratitis_capitata'
	XP_004665892_Jaculus
	XP_004912925_Xenopus
	'XP_005099999.1_Aplysia_californica'
	XP_005235799_Falco
	XP_005813740_Xiphophorus
	XP_005983264_Pantholops
	'XP_005997495.1_5HTR_7_Latimeria'
	XP_006000436
	XP_006002873_beta-1_adrenergic
	XP_006010360_Latimeria
	XP_006011954_Latimeria
	XP_006609424_Apis
	XP_006625863_Lepisosteus
	'XP_006626209.2_5HTR_1E_Lepisosteus'
	'XP_006643246.1_5HTR_7_Lepisosteus'
	XP_006784977_beta-2_adrenergic
	'XP_006812999.1_Saccoglossus_kowalevskii_T2B'
	'XP_006814563.1_5HTR_1A-alpha_Saccoglossus'
	'XP_006820691.1_5HTR_1A_Saccoglossus'
	XP_006822832_Saccoglossus
	'XP_006823182.1_Saccoglossus_kowalevskii_Oa'
	'XP_006825733.1_Saccoglossus'
	XP_007231763-beta-2-adrenergic
	XP_007234270_Astyanax
	XP_007236033_Astyanax
	'XP_007244750.1_5HTR_7_Astyanax'
	XP_007260201_beta-1_adrenergic
	XP_007420380_Python
	XP_007553424_beta-2_adrenergic
	'XP_007568067.2_5HTR_7_Poecilia'
	'XP_007886351.1_5HTR_1B_Callorhinchus'
	'XP_007892053.1_5HTR_1E_Callorhinchus'
	'XP_007893173.1_5HTR_1D_Callorhinchus'
	XP_007896221_Callorhinchus
	XP_007903477_Callorhinchus
	XP_007903898_beta-1_adrenergic
	XP_007905605_Callorhinchus
	XP_00790621_Callorhinchus
	'XP_008178377.1_Acyrthosiphon_pisum'
	'XP_008197781.1_Tribolium_castaneum'
	'XP_008198464.2_Tribolium_castaneum'
	'XP_008206976.1_Nasonia_vitripennis'
	XP_008207151
	'XP_008322888.1_5HTR_1A-beta_Cynoglossus'
	XP_008334310_Cynoglossus
	'XP_008401851.1_5HTR_1F_Poecilia'
	'XP_008472990.1_Diaphorina_citri'
	'XP_008475339.1_Diaphorina_citri'
	'XP_009020628.1'
	'XP_009028850.1_Helobdella'
	XP_009050255_Lottia
	'XP_009058244.1_Lottia_gigantea'
	'XP_009066515.1_Lottia'
	'XP_009066850.1_Lottia'
	'XP_009090906.1_5HTR_1F_Serinus'
	XP_009993014_Chaetura
	XP_010350316_Saimiri
	'XP_010731295.1_5HTR_1A_Larimichthys'
	XP_010795024_Notothenia
	XP_010869486_beta-2_adrenergic
	'XP_010877910.1_5HTR_1E_Esox'
	XP_010886433_Esox
	XP_010895107_Esox
	XP_01090054_Esox
	'XP_011185894.1_Bactrocera_cucurbitae'
	'XP_011185898.1_Bactrocera_cucurbitae'
	'XP_011202418.1_Bactrocera_dorsalis'
	'XP_011291813.1_Musca_domestica'
	'XP_011293189.1_Musca_domestica'
	'XP_011294329.1_Musca_domestica'
	'XP_011303410.1_Fopius_arisanus'
	'XP_011347974.1_5HTR_2A_Cerapachys'
	'XP_011349656.1_Cerapachys_biroi'
	'XP_011417061.1_Crassostrea_gigas'
	XP_011422115_Crassostrea
	'XP_011433775.1_Crassostrea_gigas_Crassostrea'
	'XP_011448928.1_Crassostrea_gigas'
	'XP_011451309.1_Crassostrea_gigas'
	'XP_011455576.1_Crassostrea'
	XP_011478573_Oryzias
	'XP_011500363.1_Ceratosolen_solmsi_marchali_5HTR'
	'XP_011557485.1_Plutella_xylostella'
	'XP_011562493.1_Plutella_xylostella'
	'XP_011674268.1_5HTR_1D_Strongylocentrotus'
	'XP_011702891.1_Wasmannia_auropunctata'
	'XP_012156222.1_Ceratitis_capitata'
	'XP_012257334.1_Athalia_rosae'
	'XP_012269188.1_Athalia_rosae'
	'XP_012282343.1_Orussus'
	XP_012343074
	'XP_012678014.1_5HTR_1E_Clupea'
	'XP_012688903.1_5HTR_1F_Clupea'
	'XP_012695048.1_5HTR_7_Clupea'
	XP_012697346_Clupea
	XP_012697555_Clupea
	XP_012936806_Aplysia
	'XP_012937854.1_Aplysia_californica'
	'XP_012940601.1_5HTR_1A_Aplysia'
	'XP_012943687.1_Aplysia_californica_Aplysia'
	'XP_013063747.1_Biomphalaria_glabrata'
	'XP_013074022.1_5HTR_1D_Biomphalaria'
	'XP_013096124.1_Biomphalaria_glabrata_Biomphalaria'
	'XP_013110682.1_Stomoxys_calcitrans'
	'XP_013112132.1_Stomoxys_calcitrans'
	'XP_013112135.1_Stomoxys_calcitrans'
	'XP_013115395.1_5HTR_2B_Stomoxys'
	'XP_013142077.1_Papilio_polytes'
	'XP_013186105.1_Amyelois_transitella'
	'XP_013378759.1_5HTR_1A_Lingula'
	XP_013383118_Lingula
	'XP_013389322.1_Lingula_anatina'
	'XP_013397587.1_5HTR_1A_Lingula'
	'XP_013419306.1_Lingula_anatina'
	XP_013772246_Limulus
	'XP_013774755.1_Limulus_polyphemus'
	'XP_013775446.1_5HTR_2A_Limulus'
	'XP_013777810.1_5HTR_2A_Limulus'
	'XP_013781760.1_5HTR_2A_Limulus'
	'XP_013783833.1_Limulus_polyphemus'
	'XP_013784920.1_Limulus_polyphemus'
	'XP_013785454.1_5HTR_2A_Limulus'
	'XP_013786964.1_Limulus_polyphemus'
	XP_013787844_Limulus
	'XP_013789173.1_5HTR_2B_Limulus'
	'XP_013789181.1_5HTR_2A_Limulus'
	'XP_013789239.1_Limulus'
	XP_013790352_Limulus
	'XP_013791278.1_5-hydroxytryptamine'
	XP_013791379_Limulus
	XP_013870150_Austrofundulus
	XP_013873112_beta-2_adrenergic
	XP_013875010_Austrofundulus
	XP_013918020_beta-1_adrenergic
	XP_013986063_Salmo
	XP_014026328
	XP_014051077_Salmo
	XP_014054344_Salmo
	XP_014059545_Salmo
	'XP_014088159.1_Bactrocera_oleae'
	'XP_014096646.1_5HTR_1_Bactrocera'
	'XP_014207104.1_Copidosoma_floridanum'
	'XP_014225936.1_Trichogramma_pretiosum'
	'XP_014233405.1_dopamine'
	'XP_014235818.1_Trichogramma_pretiosum'
	'XP_014235895.1_Trichogramma_pretiosum'
	'XP_014241423.1_Cimex_lectularius'
	'XP_014242340.1_Cimex_lectularius_Cimex'
	'XP_014253839.1_Cimex_lectularius'
	'XP_014260659.1_Cimex_lectularius'
	'XP_014278335.1_Halyomorpha_halys'
	'XP_014281330.1_5HTR_1'
	'XP_014291339.1_Halyomorpha_halys'
	'XP_014294529.1_5HTR_2A_Halyomorpha'
	'XP_014297585.1_Microplitis_demolitor'
	'XP_014481134.1_Dinoponera_quadriceps'
	'XP_014662992.1_Priapulus_caudatus_AA1'
	XP_014663408_Priapulus
	'XP_014663547.1_Priapulus_caudatus'
	'XP_014663879.1_5HTR_1B_Priapulus'
	'XP_014671143.1_Priapulus_caudatus_Ecdysozoa'
	XP_014672793_Priapulus
	'XP_014675454.1_Priapulus_caudatus'
	'XP_014678386.1_5HTR_1D_Priapulus'
	'XP_014678717.1_Priapulus_caudatus'
	'XP_014679417.1_Priapulus'
	'XP_014681069.1_Priapulus_AA2b'
	'XP_014767930.1_Octopus_bimaculoides_Octopus'
	'XP_014768037.1_Octopus_bimaculoides'
	'XP_014771877.1_Octopus_bimaculoides'
	'XP_014772693.1_Octopus_bimaculoides'
	'XP_014776496.1_Octopus_bimaculoides'
	XP_014777674_Octopus
	'XP_014778476.1_Octopus_bimaculoides'
	'XP_014788935.1_5HTR_1_Octopus'
	'XP_015113987.1_5HTR_2A_Diachasma'
	XP_015204860_Lepisosteus
	XP_015232667_beta-2_adrenergic
	XP_015262106_Gekko
	XP_015262234_Gekko
	XP_015262427_Gekko
	XP_015350355_Marmota
	XP_015368899
	XP_015463451_Astyanax
	'XP_015523714.1_Neodiprion'
	XP_015598849_Cephus
	XP_015718435_Coturnix
	XP_015791409_Tetranychus_urticae
	'XP_015818613.1_Nothobranchius_furzeri_beta-1_adrenergic'
	'XP_015827734.1_Nothobranchius_furzeri'
	'XP_015838795.1_5HTR_isoform'
	'XP_015905348.1_5HTR_2B_Parasteatoda'
	'XP_015917655.1_Parasteatoda'
	'XP_015924596.1_5HTR_2A_Parasteatoda'
	'XP_016089563.1_5HTR_1F_Sinocyclocheilus'
	'XP_016341876.1_5HTR_1F_Sinocyclocheilus'
	'XP_016370122.1_5HTR_1E_Sinocyclocheilus'
	'XP_017307091.1_5HTR_1E_Ictalurus'
	'XP_017322775.1_5HTR_1A_Ictalurus'
	'XP_017330977.1_5HTR_1D_Ictalurus'
	'XP_018584792.1_5HTR_1F_Scleropages'
	'XP_018584957.1_5HTR_7_Scleropages'
	'XP_018590111.1_5HTR_1B_Scleropages'
	'XP_018598909.1_5HTR_1F_Scleropages'
	'XP_018599065.1_5HTR_1B_Scleropages'
	'XP_311113.4_Anopheles_gambiae_str._PEST'
	'XP_312420.3_Anopheles_gambiae_str._PEST'
	'Xboc_m.10057'
	'Xboc_m.13939'
	'Xboc_m.19526'
	'Xboc_m.20509'
	'Xboc_m.21892'
	'deuterostomia_gi_724933078_ref_XP_010383600.1_'
;
end;
begin trees;
	tree tree_1 = [&R] ('Msti_m.14301':3.481142,(((((('Xboc_m.21892':2.261694,(((((((((('XP_004529356.1_Ceratitis_capitata':0.07708,((('XP_002096110.1_Drosophila_yakuba':0.217386,'KNC22330.1_Lucilia_cuprina':0.073371)[&Bootstrap=82]:0.04034,'XP_011293189.1_Musca_domestica':0.042134)[&Bootstrap=82]:0.076923,'XP_013112135.1_Stomoxys_calcitrans':0.011405)[&Bootstrap=84]:0.079079)[&Bootstrap=87]:0.080881…
end;
begin figtree;
	set appearance.backgroundColorAttribute="Default";
	set appearance.backgroundColour=#ffffff;
	set appearance.branchColorAttribute="User selection";
	set appearance.branchColorGradient=false;
	set appearance.branchLineWidth=1.0;
	set appearance.branchMinLineWidth=0.0;
	set appearance.branchWidthAttribute="Fixed";
	set appearance.foregroundColour=#000000;
	set appearance.hilightingGradient=false;
	set appearance.selectionColour=#2d3680;
	set branchLabels.colorAttribute="User selection";
	set branchLabels.displayAttribute="Branch times";
	set branchLabels.fontName="sansserif";
	set branchLabels.fontSize=8;
	set branchLabels.fontStyle=0;
	set branchLabels.isShown=false;
	set branchLabels.significantDigits=4;
	set colour.order.bootstrap="Bootstrap:21,22,31,35,39,42,44,48,53,56,57,61,62,63,65,66,68,69,70,72,73,74,76,77,78,79,81,82,83,84,85,86,87,88,89,90,91,92,93,94,95,96,97,98,99,100";
	set colour.scheme.bootstrap="Bootstrap:HSBDiscrete{hue,1,0.571,1.0,0.5,0.6,0.4,0.8}";
	set layout.expansion=178;
	set layout.layoutType="RECTILINEAR";
	set layout.zoom=307;
	set legend.attribute="Bootstrap";
	set legend.fontSize=10.0;
	set legend.isShown=false;
	set legend.significantDigits=4;
	set nodeBars.barWidth=4.0;
	set nodeBars.displayAttribute=null;
	set nodeBars.isShown=false;
	set nodeLabels.colorAttribute="User selection";
	set nodeLabels.displayAttribute="Bootstrap";
	set nodeLabels.fontName="Arial";
	set nodeLabels.fontSize=11;
	set nodeLabels.fontStyle=0;
	set nodeLabels.isShown=true;
	set nodeLabels.significantDigits=4;
	set nodeShape.colourAttribute="Bootstrap";
	set nodeShape.isShown=true;
	set nodeShape.minSize=0.0;
	set nodeShape.scaleType=Width;
	set nodeShape.shapeType=Circle;
	set nodeShape.size=10.0;
	set nodeShape.sizeAttribute="Bootstrap";
	set polarLayout.alignTipLabels=false;
	set polarLayout.angularRange=0;
	set polarLayout.rootAngle=0;
	set polarLayout.rootLength=100;
	set polarLayout.showRoot=true;
	set radialLayout.spread=0.0;
	set rectilinearLayout.alignTipLabels=false;
	set rectilinearLayout.curvature=0;
	set rectilinearLayout.rootLength=100;
	set scale.offsetAge=0.0;
	set scale.rootAge=1.0;
	set scale.scaleFactor=1.0;
	set scale.scaleRoot=false;
	set scaleAxis.automaticScale=true;
	set scaleAxis.fontSize=8.0;
	set scaleAxis.isShown=false;
	set scaleAxis.lineWidth=1.0;
	set scaleAxis.majorTicks=1.0;
	set scaleAxis.origin=0.0;
	set scaleAxis.reverseAxis=false;
	set scaleAxis.showGrid=true;
	set scaleBar.automaticScale=true;
	set scaleBar.fontSize=10.0;
	set scaleBar.isShown=true;
	set scaleBar.lineWidth=1.0;
	set scaleBar.scaleRange=0.0;
	set tipLabels.colorAttribute="User selection";
	set tipLabels.displayAttribute="Names";
	set tipLabels.fontName="Arial";
	set tipLabels.fontSize=14;
	set tipLabels.fontStyle=0;
	set tipLabels.isShown=true;
	set tipLabels.significantDigits=4;
	set trees.order=false;
	set trees.orderType="increasing";
	set trees.rooting=true;
	set trees.rootingType="User Selection";
	set trees.transform=false;
	set trees.transformType="cladogram";
end;
